# Supplementary material for: Effects of Water and Wind Stress on Phytochemical Diversity, Cannabinoid Composition, and Arthropod Diversity in Hemp
Source: Plants (Basel). 2025 Feb 5;14(3):474. doi: 10.3390/plants14030474 (PMC11819868; doi:10.3390/plants14030474)
Supplement: Supplementary file 1 [file plants-14-00474-s001.zip]

Archive with 1 entries (1 files):
- plants-3381958-supplementary.pdf
